# Supplementary material for: Anti-Microbial Activity of Aliphatic Alcohols from Chinese Black Cardamom (Amomum tsao-ko) against Mycobacterium tuberculosis H37Rv
Source: Plants (Basel). 2022 Dec 21;12(1):34. doi: 10.3390/plants12010034 (PMC9823811; doi:10.3390/plants12010034)
Supplement: Supplementary file 1 [file plants-12-00034-s001.zip]

Archive with 1 entries (1 files):
- plants-2093207-supplementary.pdf
